# Supplementary material for: Characterization of Dextran Produced by the Food-Related Strain Weissella cibaria C43-11 and of the Relevant Dextransucrase Gene
Source: Foods. 2022 Sep 13;11(18):2819. doi: 10.3390/foods11182819 (PMC9498152; doi:10.3390/foods11182819)
Supplement: Supplementary file 1 [file foods-11-02819-s001.zip]

Archive with 1 entries (1 files):
- foods-1864089-supplementary.pdf
